# Supplementary material for: The completed genome sequence of the pathogenic ascomycete fungus Fusarium graminearum
Source: BMC Genomics. 2015 Jul 22;16(1):544. doi: 10.1186/s12864-015-1756-1 (PMC4511438; doi:10.1186/s12864-015-1756-1)
Supplement: Additional file 15: — A table of Fusarium graminaerum species specific genes identified in the RRes v4.0 gene annotation. [file 12864_2015_1756_MOESM15_ESM.xlsx]

## Sheet: Additional_file 13_missing a ti
Additional file 15. Unique genes identified in the RRes v4.0 gene annotation		A table of Fusarium graminaerum species specific genes identified in the RRes v4.0 gene annotation
#chrom	start	end	strand	name
Chromosome_1	59208	59741	-	1
Chromosome_1	540287	540640	+	164
Chromosome_1	3058264	3058707	-	927
Chromosome_1	3757352	3757940	+	1148
Chromosome_1	4305969	4307320	-	1303
Chromosome_1	5406584	5407009	-	1628
Chromosome_1	6864667	6865301	-	2086
Chromosome_1	7284465	7285153	+	2243
Chromosome_1	8097774	8098171	-	2517
Chromosome_1	8168437	8169083	-	2537
Chromosome_2	3670699	3671902	-	2889
Chromosome_2	3849234	3849548	+	2955
Chromosome_2	4481609	4482061	+	3196
Chromosome_2	4748425	4748921	+	3297
Chromosome_2	5409654	5409785	-	3539
Chromosome_2	6074199	6075092	-	3793
Chromosome_2	8155516	8155931	-	4472
Chromosome_2	8216660	8217527	+	4493
Chromosome_2	8221051	8221469	+	4495
Chromosome_2	8524929	8525412	+	4600
Chromosome_2	8563401	8565405	+	4617
Chromosome_3	27693	28493	-	4695
Chromosome_3	236115	237192	+	4766
Chromosome_3	296989	297434	-	4792
Chromosome_3	536163	536622	-	4878
Chromosome_3	655012	655303	-	4924
Chromosome_3	736707	737040	+	4955
Chromosome_3	746751	747806	-	4959
Chromosome_3	755547	756041	-	4962
Chromosome_3	3503222	3503628	+	5832
Chromosome_3	3643120	3643482	-	5881
Chromosome_3	5136706	5137400	-	6360
Chromosome_4	209260	210493	-	6487
Chromosome_4	1018746	1019048	-	6734
Chromosome_4	1175886	1176864	+	6773
Chromosome_4	1373271	1373868	+	6829
Chromosome_4	3672169	3672624	+	7490
Chromosome_4	3994472	3994871	-	7605
Chromosome_2	236943	237593	-	8036
Chromosome_2	549628	550100	+	8152
Chromosome_2	585491	585989	+	8167
Chromosome_2	846930	849260	+	8261
Chromosome_2	1178388	1179015	-	8370
Chromosome_2	2056531	2057079	+	8625
Chromosome_2	2352902	2354194	-	8705
Chromosome_2	2910379	2911797	-	8854
Chromosome_4	7164516	7166736	+	9248
Chromosome_4	7070067	7070681	+	9278
Chromosome_4	6443986	6444757	+	9458
Chromosome_1	9818722	9819434	+	10093
Chromosome_1	10759515	10760090	+	10393
Chromosome_1	10775376	10776112	+	10400
Chromosome_1	10792917	10793466	+	10406
Chromosome_1	11016906	11017947	-	10485
Chromosome_1	11023629	11025052	-	10487
Chromosome_1	11434365	11434841	+	10603
Chromosome_1	11463714	11464539	+	10614
Chromosome_1	11495454	11496363	-	10625
Chromosome_1	11680115	11680805	-	10697
Chromosome_1	11717950	11718956	-	10709
Chromosome_1	11719810	11721464	+	10710
Chromosome_3	6199255	6199770	+	10953
Chromosome_3	7261812	7262497	+	11323
Chromosome_3	7389112	7391835	+	11371
Chromosome_3	7546697	7547559	-	11426
Chromosome_3	7622856	7623569	+	11455
Chromosome_2	23588	24550	+	11593
Chromosome_1	106402	106725	-	11650
Chromosome_1	257818	258636	-	11666
Chromosome_1	379575	380260	-	11678
Chromosome_1	539442	539684	+	11693
Chromosome_1	680680	682127	+	11712
Chromosome_1	785494	785908	-	11732
Chromosome_1	808293	808714	-	11735
Chromosome_1	876258	876988	-	11740
Chromosome_1	1093787	1094212	+	11751
Chromosome_1	1193752	1194490	+	11758
Chromosome_1	1613391	1613711	-	11774
Chromosome_1	1656296	1656652	+	11776
Chromosome_1	1825103	1825969	-	11785
Chromosome_1	1873878	1874318	-	11788
Chromosome_1	2311758	2312174	+	11813
Chromosome_1	2356890	2357380	+	11817
Chromosome_1	3105424	3106336	-	11863
Chromosome_1	3235302	3235969	+	11871
Chromosome_1	3315074	3316223	+	11881
Chromosome_1	3523861	3524382	-	11888
Chromosome_1	3922835	3923644	+	11911
Chromosome_1	4287082	4288172	+	11928
Chromosome_1	4712939	4713292	-	11951
Chromosome_1	5129464	5130069	-	11965
Chromosome_1	5261696	5262081	+	11971
Chromosome_1	5724685	5725053	+	12001
Chromosome_1	5814456	5815944	-	12008
Chromosome_1	6613528	6613977	-	12054
Chromosome_1	6665905	6666269	+	12060
Chromosome_1	6986388	6986762	-	12072
Chromosome_1	7113433	7114029	-	12083
Chromosome_1	7288889	7289883	+	12102
Chromosome_1	8815448	8816210	+	12196
Chromosome_2	8478169	8478702	-	12227
Chromosome_2	8473163	8473800	-	12228
Chromosome_2	8185550	8186030	-	12248
Chromosome_2	8108844	8109407	-	12253
Chromosome_2	7898685	7898996	+	12262
Chromosome_2	7837106	7837405	-	12265
Chromosome_2	7563676	7564089	-	12277
Chromosome_2	7280485	7280820	+	12293
Chromosome_2	6950303	6950951	+	12304
Chromosome_2	6814517	6814904	-	12318
Chromosome_2	6637697	6638029	+	12332
Chromosome_2	5834763	5835074	-	12394
Chromosome_2	5819331	5819716	-	12395
Chromosome_2	5108548	5109148	+	12437
Chromosome_2	4951165	4951335	-	12450
Chromosome_2	4836523	4836976	+	12457
Chromosome_2	4795147	4795690	+	12462
Chromosome_2	4770780	4771158	-	12466
Chromosome_2	4760108	4760615	-	12467
Chromosome_2	4756029	4756668	+	12468
Chromosome_2	4685318	4685818	-	12473
Chromosome_2	4673517	4673742	-	12476
Chromosome_2	4337259	4337758	+	12500
Chromosome_2	3582679	3583045	+	12564
Chromosome_2	3467999	3468656	+	12575
Chromosome_3	632512	633646	-	12652
Chromosome_3	1028817	1029167	+	12673
Chromosome_3	1344801	1345536	+	12695
Chromosome_3	1755376	1755910	+	12707
Chromosome_3	1827754	1828436	+	12709
Chromosome_3	1984313	1984912	+	12718
Chromosome_3	1985804	1986155	+	12719
Chromosome_3	2004903	2005326	+	12721
Chromosome_3	2111274	2111618	-	12727
Chromosome_3	2133320	2134078	-	12730
Chromosome_3	2266289	2266657	+	12739
Chromosome_3	2344195	2344757	-	12740
Chromosome_3	2484726	2485322	-	12749
Chromosome_3	2579891	2580427	-	12752
Chromosome_3	3045916	3046123	+	12780
Chromosome_3	3211576	3211904	-	12797
Chromosome_3	3287828	3288130	+	12803
Chromosome_3	3517235	3517684	-	12822
Chromosome_3	3524755	3525135	-	12824
Chromosome_3	3893504	3893920	-	12847
Chromosome_3	4158216	4158533	-	12861
Chromosome_3	4402823	4403488	+	12872
Chromosome_4	175881	176201	+	12924
Chromosome_4	200513	200944	+	12930
Chromosome_4	555254	555426	+	12944
Chromosome_4	727122	727616	-	12957
Chromosome_4	731947	732240	-	12958
Chromosome_4	777572	777928	-	12959
Chromosome_4	859974	860306	+	12964
Chromosome_4	1089873	1090250	+	12982
Chromosome_4	1178478	1179160	-	12988
Chromosome_4	1262518	1262919	-	12990
Chromosome_4	1300816	1301590	+	12992
Chromosome_4	1668553	1669283	-	13016
Chromosome_4	1754722	1755373	+	13020
Chromosome_4	1790186	1790644	-	13023
Chromosome_4	2138022	2138710	-	13049
Chromosome_4	2222271	2223172	-	13055
Chromosome_4	2420662	2420907	+	13062
Chromosome_4	2632785	2633172	-	13083
Chromosome_4	2727565	2728247	-	13090
Chromosome_4	2830534	2831236	-	13101
Chromosome_4	2845000	2845383	-	13102
Chromosome_4	3095505	3095917	+	13116
Chromosome_4	3099250	3099576	-	13117
Chromosome_4	3150222	3150602	+	13121
Chromosome_4	3205072	3205473	-	13126
Chromosome_4	3392330	3393269	-	13143
Chromosome_4	3412357	3412686	+	13144
Chromosome_4	3969042	3969831	+	13168
Chromosome_4	4117198	4117503	+	13178
Chromosome_4	4724339	4724656	+	13235
Chromosome_4	4745562	4745939	+	13237
Chromosome_4	4884291	4884945	+	13249
Chromosome_4	4896415	4897152	+	13250
Chromosome_4	4902430	4902992	-	13251
Chromosome_2	3105112	3106122	+	13270
Chromosome_2	3066996	3067508	+	13271
Chromosome_2	3052046	3052538	-	13272
Chromosome_2	2839352	2839729	+	13285
Chromosome_2	2294155	2294818	-	13317
Chromosome_2	2040200	2040606	-	13330
Chromosome_2	2035725	2036051	+	13331
Chromosome_2	1632319	1632786	-	13351
Chromosome_2	1506546	1507014	+	13359
Chromosome_2	1418129	1418668	-	13362
Chromosome_2	1151229	1151588	-	13376
Chromosome_2	1098898	1099215	-	13387
Chromosome_2	870398	871106	+	13405
Chromosome_2	864594	865195	+	13406
Chromosome_2	844151	846538	-	13407
Chromosome_2	496512	496853	+	13434
Chromosome_2	462777	463597	-	13437
Chromosome_2	277477	277806	+	13447
Chromosome_2	142840	143349	+	13460
Chromosome_2	96793	97065	+	13464
Chromosome_4	7741035	7741694	+	13506
Chromosome_4	7614106	7614555	-	13512
Chromosome_4	7496373	7497273	-	13520
Chromosome_4	7316692	7317429	+	13529
Chromosome_4	7203460	7203777	+	13533
Chromosome_4	7173371	7173962	+	13537
Chromosome_4	7013684	7014424	-	13548
Chromosome_4	6581952	6582394	-	13577
Chromosome_4	6332315	6332860	+	13598
Chromosome_4	6328559	6329062	+	13599
Chromosome_4	6189047	6189505	-	13602
Chromosome_4	6109045	6109523	+	13608
Chromosome_4	5408572	5409000	+	13639
Chromosome_4	5381687	5382302	+	13642
Chromosome_4	5171150	5171554	+	13656
Chromosome_1	9427572	9428447	+	13677
Chromosome_1	9446906	9447360	+	13679
Chromosome_1	9610258	9610893	-	13690
Chromosome_1	9717128	9718137	+	13696
Chromosome_1	9896766	9897806	+	13706
Chromosome_1	10259840	10260383	+	13721
Chromosome_1	10314527	10314957	-	13724
Chromosome_1	10355123	10355724	-	13727
Chromosome_1	10801775	10802483	-	13753
Chromosome_1	11010751	11011216	+	13768
Chromosome_1	11013076	11013445	-	13769
Chromosome_1	11019657	11019971	-	13771
Chromosome_1	11165511	11165831	+	13779
Chromosome_1	11420039	11420395	-	13794
Chromosome_1	11728645	11729228	-	13818
Chromosome_3	6917738	6918366	+	13833
Chromosome_3	6482451	6482630	+	13863
Chromosome_3	6412398	6412640	-	13869
Chromosome_3	6407733	6408065	+	13872
Chromosome_3	6202567	6203623	-	13882
Chromosome_3	6168788	6169275	+	13885
Chromosome_3	6089034	6089914	-	13893
Chromosome_3	6016924	6017429	+	13895
Chromosome_3	5864911	5865344	-	13907
Chromosome_3	5817349	5818106	-	13909
Chromosome_3	5682365	5683249	+	13919
Chromosome_3	5594081	5594633	-	13921
Chromosome_3	7387843	7388619	-	13977
Chromosome_3	7112853	7113158	+	13997
Chromosome_2	8920574	8921637	-	14013
Chromosome_2	8889209	8889634	+	14014
supercontig_3_12	4606	5349	-	14025
supercontig_3_12	1227	2321	-	14026
Chromosome_1	849900	850115	-	15005
Chromosome_2	716996	717292	+	15034
Chromosome_4	6812745	6813184	-	15037
Chromosome_1	298549	298839	+	15048
Chromosome_1	534188	534452	+	15053
Chromosome_1	6679149	6679445	+	15059
Chromosome_1	1263453	1263749	+	15067
Chromosome_1	1636973	1637266	-	15070
Chromosome_1	1705944	1706237	+	15071
Chromosome_1	1868400	1868555	+	15073
Chromosome_1	1876371	1876553	-	15074
Chromosome_1	2281954	2282445	-	15080
Chromosome_1	2545783	2546043	+	15095
Chromosome_1	2986704	2987036	-	15098
Chromosome_1	3098514	3098818	+	15104
Chromosome_4	568023	568214	-	15106
Chromosome_1	3140701	3140893	-	15109
Chromosome_1	4038362	4038791	+	15118
Chromosome_1	4178605	4178856	-	15120
Chromosome_1	4258972	4259250	+	15121
Chromosome_3	49462	49755	-	15122
Chromosome_4	5631716	5631895	-	15124
Chromosome_1	4631589	4631931	-	15125
Chromosome_1	4785278	4785553	-	15127
Chromosome_1	4906502	4906860	-	15128
Chromosome_1	5773629	5774339	-	15133
Chromosome_1	7110494	7110883	-	15140
Chromosome_1	7875956	7876191	-	15143
Chromosome_1	8307183	8307341	+	15149
Chromosome_2	3876671	3876887	+	15164
Chromosome_2	3986026	3986302	+	15168
Chromosome_2	4639344	4639601	+	15177
Chromosome_2	4749611	4750069	+	15179
Chromosome_2	5050616	5050858	+	15183
Chromosome_2	5055838	5056428	+	15184
Chromosome_2	5204763	5205639	+	15186
Chromosome_2	5294173	5294389	-	15191
Chromosome_2	5455766	5455926	+	15192
Chromosome_2	5560302	5560597	-	15196
Chromosome_2	5688288	5688702	+	15198
Chromosome_2	5909645	5909998	+	15202
Chromosome_2	5977260	5977523	-	15204
Chromosome_2	6276837	6277010	+	15211
Chromosome_2	6663720	6664208	-	15214
Chromosome_2	6396892	6397098	+	15216
Chromosome_2	6457714	6458140	+	15217
Chromosome_2	6875472	6875798	-	15222
Chromosome_2	6884407	6884587	+	15223
Chromosome_2	6889427	6889606	+	15224
Chromosome_2	6978138	6978624	+	15227
Chromosome_2	7449328	7449788	-	15232
Chromosome_2	7691309	7691865	+	15236
Chromosome_2	7767161	7767370	-	15239
Chromosome_2	8012733	8012977	-	15244
Chromosome_2	8017619	8017984	-	15245
Chromosome_2	8146218	8146642	-	15248
Chromosome_2	8216669	8216851	-	15249
Chromosome_2	8230614	8230959	+	15250
Chromosome_2	8527286	8527489	-	15251
Chromosome_2	8731141	8731508	+	15257
Chromosome_2	8579199	8579713	+	15258
Chromosome_3	502119	502357	-	15261
Chromosome_3	568803	569057	-	15262
Chromosome_3	748349	748570	+	15268
Chromosome_3	753758	754018	-	15270
Chromosome_3	869745	870304	-	15272
Chromosome_3	871468	871760	-	15273
Chromosome_3	872342	872515	+	15274
Chromosome_3	1083449	1083977	-	15278
Chromosome_3	1123423	1123578	-	15279
Chromosome_3	1452503	1452926	+	15290
Chromosome_3	1953668	1953938	-	15293
Chromosome_3	2645069	2645592	+	15306
Chromosome_3	3017024	3017235	-	15310
Chromosome_3	3170389	3170606	-	15314
Chromosome_3	3555055	3555238	-	15319
Chromosome_3	5023191	5023412	+	15345
Chromosome_4	344813	345156	+	15354
Chromosome_4	129329	129784	+	15357
Chromosome_4	163239	163595	+	15361
Chromosome_4	208809	209103	+	15363
Chromosome_4	261293	261564	-	15367
Chromosome_4	638911	639095	+	15374
Chromosome_4	925648	925935	+	15376
Chromosome_4	935848	936148	-	15377
Chromosome_4	1019860	1020154	+	15381
Chromosome_4	1049741	1050012	-	15382
Chromosome_4	1720239	1720617	-	15398
Chromosome_4	1758552	1758886	+	15400
Chromosome_4	1759131	1759460	-	15401
Chromosome_4	2216521	2216868	-	15409
Chromosome_4	2764990	2765422	-	15417
Chromosome_4	3194412	3194624	-	15421
Chromosome_4	3430252	3430542	-	15427
Chromosome_4	3805232	3805432	-	15434
Chromosome_4	3933106	3933397	+	15436
Chromosome_4	4382997	4383173	+	15438
Chromosome_4	4444284	4444515	+	15439
Chromosome_4	4447824	4448069	+	15440
Chromosome_4	4452971	4453314	-	15441
Chromosome_4	4244202	4244523	-	15443
Chromosome_4	4725758	4726325	+	15452
Chromosome_4	4779235	4779405	-	15453
Chromosome_4	4577359	4577734	-	15456
Chromosome_2	98299	98593	-	15458
Chromosome_2	148178	148360	+	15459
Chromosome_2	44998	45269	-	15462
Chromosome_2	456506	456658	+	15464
Chromosome_2	885363	885671	-	15466
Chromosome_2	717532	717711	-	15470
Chromosome_2	996334	996527	-	15475
Chromosome_2	1099456	1100083	+	15477
Chromosome_2	1154035	1154262	+	15478
Chromosome_2	1180541	1180756	+	15479
Chromosome_2	1508509	1508676	-	15488
Chromosome_2	1557303	1557586	-	15489
Chromosome_2	1818001	1818174	-	15494
Chromosome_2	1884011	1884248	-	15495
Chromosome_2	2057537	2057797	-	15497
Chromosome_2	2115244	2115441	+	15499
Chromosome_2	2416909	2417133	+	15504
Chromosome_2	2574807	2575016	-	15510
Chromosome_2	2855106	2855273	-	15516
Chromosome_2	2782652	2782804	+	15517
Chromosome_2	2904827	2905072	+	15518
Chromosome_2	2906216	2906649	+	15519
Chromosome_2	2946602	2947090	-	15520
Chromosome_2	2878417	2878701	+	15521
Chromosome_2	2984599	2984932	+	15522
Chromosome_2	2985780	2986035	-	15523
Chromosome_2	3072461	3072649	-	15527
Chromosome_4	7888924	7889122	+	15534
Chromosome_4	7969380	7969592	-	15535
Chromosome_4	7572163	7572659	-	15538
Chromosome_4	6609602	6609943	-	15549
Chromosome_4	5963343	5963775	+	15557
Chromosome_4	5350157	5350398	-	15559
Chromosome_4	5213722	5214214	+	15561
Chromosome_1	9404027	9404419	+	15568
Chromosome_1	9519967	9520164	+	15570
Chromosome_1	9531546	9531797	+	15571
Chromosome_1	9532394	9532650	+	15572
Chromosome_1	9870832	9871020	-	15576
Chromosome_1	10137056	10137780	+	15583
Chromosome_1	10231729	10232166	+	15585
Chromosome_1	10789055	10789280	-	15600
Chromosome_1	10806866	10807096	+	15602
Chromosome_1	10910815	10911091	+	15604
Chromosome_1	11051450	11051768	+	15606
Chromosome_1	11127463	11127867	-	15611
Chromosome_1	11130845	11131108	-	15612
Chromosome_1	11485077	11485603	-	15616
Chromosome_3	5597880	5598309	-	15623
Chromosome_3	5638527	5638703	+	15627
Chromosome_3	6394605	6394826	-	15631
Chromosome_3	6716029	6716408	-	15633
Chromosome_3	6792996	6793445	+	15637
Chromosome_3	6903923	6904694	+	15639
Chromosome_3	7370041	7370286	-	15648
Chromosome_3	7431136	7431336	+	15651
Chromosome_3	7545745	7546026	+	15652
Chromosome_3	7711250	7711517	-	15655
Chromosome_2	8976040	8976198	+	15659
Chromosome_2	8932256	8932478	-	15660
Chromosome_1	21463	22193	+	15662
Chromosome_1	526448	526690	+	15699
Chromosome_1	704893	706203	+	15709
Chromosome_1	4222804	4224070	-	15840
Chromosome_1	7151561	7151887	-	15949
Chromosome_1	7157128	7158717	-	15950
Chromosome_2	6903789	6904206	+	16151
Chromosome_2	5979315	5979733	-	16210
Chromosome_2	3560654	3560921	+	16382
Chromosome_3	2146423	2146755	+	16480
Chromosome_4	281233	281499	+	16671
Chromosome_4	5023023	5023574	+	16933
Chromosome_1	11643151	11644314	+	17433
Chromosome_3	7046841	7048625	+	17587
Chromosome_2	6902169	6902618	-	17620
Chromosome_3	1143327	1143722	-	17647
Chromosome_1	138963	139465	+	20002
Chromosome_1	516693	517255	+	20007
Chromosome_1	944042	944738	+	20008
Chromosome_1	1091180	1091376	+	20009
Chromosome_1	1307846	1308441	-	20010
Chromosome_1	1434958	1435251	-	20012
Chromosome_1	1524747	1525269	-	20013
Chromosome_1	1627218	1627457	-	20014
Chromosome_1	1638936	1639211	+	20015
Chromosome_1	2136768	2137001	-	20017
Chromosome_1	2294123	2294335	+	20018
Chromosome_1	2294383	2294604	-	20019
Chromosome_1	2818235	2818623	-	20020
Chromosome_1	2914469	2914696	+	20021
Chromosome_1	3334099	3334432	-	20022
Chromosome_1	3432538	3432732	+	20023
Chromosome_1	3559431	3559622	-	20024
Chromosome_1	3610128	3610534	+	20025
Chromosome_1	3793854	3794115	+	20027
Chromosome_1	4017300	4017539	+	20029
Chromosome_1	4049510	4049694	+	20032
Chromosome_1	4113763	4114409	+	20033
Chromosome_1	4160625	4161052	+	20036
Chromosome_1	4195947	4196183	+	20037
Chromosome_1	4313080	4314790	-	20038
Chromosome_1	4380004	4380283	-	20039
Chromosome_1	4479903	4480198	-	20040
Chromosome_1	4545689	4546093	-	20041
Chromosome_1	4798376	4799082	-	20043
Chromosome_1	5101349	5101561	-	20044
Chromosome_1	5187067	5187301	-	20045
Chromosome_1	5230545	5230727	-	20046
Chromosome_1	5249341	5249828	-	20047
Chromosome_1	5255329	5255648	+	20049
Chromosome_1	5284329	5284538	+	20050
Chromosome_1	5400965	5401596	+	20051
Chromosome_1	5402914	5403629	-	20052
Chromosome_1	5469084	5469263	-	20054
Chromosome_1	5559782	5560121	-	20055
Chromosome_1	5683691	5683957	+	20057
Chromosome_1	6067965	6068144	+	20058
Chromosome_1	6090203	6090694	-	20059
Chromosome_1	6100715	6101474	-	20060
Chromosome_1	6299067	6299291	-	20062
Chromosome_1	6735963	6736943	+	20065
Chromosome_1	6783736	6784065	+	20066
Chromosome_1	7039832	7040080	-	20068
Chromosome_1	7045882	7046124	+	20069
Chromosome_1	7208043	7208198	+	20071
Chromosome_1	7274138	7274374	+	20072
Chromosome_1	8461042	8461293	+	20080
Chromosome_1	8653321	8653524	-	20081
Chromosome_1	8668272	8668927	+	20082
Chromosome_1	8682665	8682931	+	20083
Chromosome_1	9119894	9120366	-	20085
Chromosome_1	9287306	9287497	+	20087
Chromosome_1	9796259	9796694	+	20089
Chromosome_1	9835829	9835995	+	20090
Chromosome_1	10038291	10038515	-	20092
Chromosome_1	10057127	10057309	+	20093
Chromosome_1	10133104	10133735	+	20094
Chromosome_1	10424750	10425004	+	20096
Chromosome_1	10518393	10518531	+	20097
Chromosome_1	10714964	10715226	-	20099
Chromosome_1	10806231	10806597	-	20100
Chromosome_1	11485520	11485949	+	20103
Chromosome_1	11737013	11737303	-	20106
Chromosome_2	57477	57713	-	20109
Chromosome_2	65607	66745	+	20110
Chromosome_2	210806	211024	+	20111
Chromosome_2	324692	325003	+	20115
Chromosome_2	625746	626162	+	20118
Chromosome_2	967922	968158	-	20119
Chromosome_2	1016979	1017236	-	20121
Chromosome_2	1052041	1053100	-	20122
Chromosome_2	1149615	1149857	-	20123
Chromosome_2	1197391	1197582	+	20125
Chromosome_2	1270244	1270456	+	20127
Chromosome_2	1322434	1322763	-	20129
Chromosome_2	1343898	1344396	-	20130
Chromosome_2	1481550	1481804	-	20131
Chromosome_2	1691140	1691463	-	20134
Chromosome_2	1934838	1935023	-	20135
Chromosome_2	1982729	1984284	-	20136
Chromosome_2	2104180	2104528	-	20137
Chromosome_2	2126944	2127150	+	20138
Chromosome_2	2354259	2354438	+	20140
Chromosome_2	2377470	2377691	+	20141
Chromosome_2	2666532	2666792	+	20142
Chromosome_2	2728032	2728351	+	20144
Chromosome_2	2763065	2763265	-	20145
Chromosome_2	2840707	2841051	+	20147
Chromosome_2	2844452	2844961	-	20148
Chromosome_2	2900842	2901425	+	20149
Chromosome_2	2905929	2906135	-	20150
Chromosome_2	3114773	3115029	-	20154
Chromosome_2	3257823	3258098	-	20156
Chromosome_2	3389810	3390103	-	20157
Chromosome_2	3407182	3407376	+	20158
Chromosome_2	3564390	3564737	+	20159
Chromosome_2	3586325	3586528	-	20160
Chromosome_2	3601355	3601897	+	20161
Chromosome_2	3948880	3949205	-	20164
Chromosome_2	4191475	4191660	-	20165
Chromosome_2	4290279	4290506	-	20166
Chromosome_2	4760117	4760362	+	20169
Chromosome_2	5478887	5479087	+	20174
Chromosome_2	5493236	5493572	+	20175
Chromosome_2	5683613	5683807	-	20177
Chromosome_2	5846816	5847013	-	20181
Chromosome_2	6403659	6403882	+	20185
Chromosome_2	6408497	6408924	-	20186
Chromosome_2	6603576	6603767	+	20187
Chromosome_2	6612917	6613333	-	20189
Chromosome_2	6668121	6668404	-	20190
Chromosome_2	6867161	6867427	+	20194
Chromosome_2	6889237	6889440	+	20195
Chromosome_2	6974566	6974784	-	20196
Chromosome_2	7208392	7211433	-	20197
Chromosome_2	7218362	7218634	+	20198
Chromosome_2	7366827	7367573	+	20200
Chromosome_2	7436510	7436704	+	20201
Chromosome_2	7593004	7594973	+	20202
Chromosome_2	7669495	7669755	-	20203
Chromosome_2	7747142	7747360	+	20204
Chromosome_2	7947985	7948359	-	20206
Chromosome_2	7960591	7960821	+	20207
Chromosome_2	8101240	8102433	+	20209
Chromosome_2	8102374	8102679	-	20210
Chromosome_2	8208958	8209311	-	20212
Chromosome_2	8217972	8218085	+	20213
Chromosome_2	8261281	8261484	+	20214
Chromosome_2	8298352	8298762	+	20215
Chromosome_2	8652655	8652981	+	20217
Chromosome_2	8910332	8910894	-	20220
Chromosome_2	8922231	8922593	-	20221
Chromosome_2	8978246	8978758	-	20222
Chromosome_3	30235	30441	-	20224
Chromosome_3	52810	53292	+	20225
Chromosome_3	54124	54315	-	20226
Chromosome_3	84325	84429	-	20227
Chromosome_3	239373	239723	-	20230
Chromosome_3	350081	350362	+	20232
Chromosome_3	426932	427492	-	20235
Chromosome_3	460534	460981	-	20237
Chromosome_3	480251	480439	+	20238
Chromosome_3	711384	712536	+	20242
Chromosome_3	882350	882541	+	20244
Chromosome_3	1113534	1113758	+	20250
Chromosome_3	1407247	1407637	-	20252
Chromosome_3	1862592	1867177	+	20256
Chromosome_3	1874110	1878283	-	20257
Chromosome_3	1991553	1992076	+	20259
Chromosome_3	2138162	2138377	+	20262
Chromosome_3	2496926	2497198	-	20265
Chromosome_3	2578260	2578961	+	20266
Chromosome_3	2713326	2713710	+	20267
Chromosome_3	2768860	2769163	-	20268
Chromosome_3	2986597	2986952	-	20269
Chromosome_3	3068505	3068741	-	20270
Chromosome_3	3129573	3129766	+	20271
Chromosome_3	3521707	3521925	-	20275
Chromosome_3	3629133	3629741	-	20277
Chromosome_3	3647890	3648138	+	20278
Chromosome_3	4234047	4234280	+	20284
Chromosome_3	4266939	4267340	+	20285
Chromosome_3	4267971	4268164	-	20286
Chromosome_3	4288396	4288720	-	20287
Chromosome_3	4449169	4452302	-	20290
Chromosome_3	4454409	4454609	+	20291
Chromosome_3	4510774	4511094	-	20292
Chromosome_3	4640778	4641106	-	20295
Chromosome_3	4780416	4782555	+	20296
Chromosome_3	5709740	5709955	+	20298
Chromosome_3	5928972	5929190	-	20300
Chromosome_3	5972078	5972326	-	20301
Chromosome_3	5992546	5992848	+	20302
Chromosome_3	6086844	6087077	-	20303
Chromosome_3	6107776	6108146	-	20305
Chromosome_3	6390818	6391162	+	20307
Chromosome_3	6464627	6464902	-	20308
Chromosome_3	6474416	6474804	-	20309
Chromosome_3	6585499	6585964	+	20311
Chromosome_3	6667873	6668208	+	20312
Chromosome_3	6742412	6742754	-	20313
Chromosome_3	7049827	7050063	-	20315
Chromosome_3	7236930	7237121	-	20318
Chromosome_3	7370747	7371216	+	20320
Chromosome_3	7560965	7562096	-	20321
Chromosome_3	7706113	7706539	+	20324
Chromosome_3	7789097	7789770	-	20328
Chromosome_4	15034	15517	+	20329
Chromosome_4	62366	62646	+	20331
Chromosome_4	378130	378369	+	20333
Chromosome_4	378929	379113	-	20334
Chromosome_4	486345	489652	+	20335
Chromosome_4	580283	580540	+	20337
Chromosome_4	591995	592183	-	20338
Chromosome_4	593911	594629	+	20339
Chromosome_4	675898	676125	+	20342
Chromosome_4	811529	812028	-	20343
Chromosome_4	958080	958304	-	20344
Chromosome_4	1007432	1008679	+	20345
Chromosome_4	1136888	1136998	-	20348
Chromosome_4	1203622	1203933	+	20349
Chromosome_4	1774398	1774685	-	20350
Chromosome_4	1870178	1871319	+	20351
Chromosome_4	2220256	2220450	-	20352
Chromosome_4	2268551	2268822	+	20353
Chromosome_4	2530216	2530413	+	20355
Chromosome_4	2817603	2818111	+	20359
Chromosome_4	3135003	3135375	-	20361
Chromosome_4	3186148	3186479	-	20362
Chromosome_4	3390224	3390839	-	20365
Chromosome_4	3412720	3413321	+	20366
Chromosome_4	3486746	3486964	+	20367
Chromosome_4	3501015	3501294	-	20368
Chromosome_4	3519231	3520495	+	20369
Chromosome_4	3556163	3556342	-	20370
Chromosome_4	3683556	3683735	-	20371
Chromosome_4	3741513	3741740	+	20372
Chromosome_4	4172925	4173502	-	20374
Chromosome_4	4316929	4317215	-	20375
Chromosome_4	4600970	4601164	+	20381
Chromosome_4	5413865	5414611	-	20382
Chromosome_4	5597936	5598579	+	20383
Chromosome_4	5928357	5928954	+	20385
Chromosome_4	6166141	6166356	+	20387
Chromosome_4	6368530	6368871	-	20388
Chromosome_4	6452497	6452706	+	20389
Chromosome_4	6848504	6848743	+	20391
Chromosome_4	6868131	6868409	+	20392
Chromosome_4	7094486	7094719	+	20393
Chromosome_4	7171774	7172121	-	20395
Chromosome_4	7199591	7199841	+	20396
Chromosome_4	7203889	7204071	+	20397
Chromosome_4	7293457	7293645	+	20398
Chromosome_4	7336939	7337166	-	20401
Chromosome_4	7383815	7384006	+	20402
Chromosome_4	7937554	7939330	-	20407
supercontig_3_12	1126	1230	+	20410
Chromosome_4	8010523	8010651	+	20412
Chromosome_1	3241762	3242739	+	00980_M
Chromosome_1	5052817	5053418	+	01528_M
Chromosome_2	5316027	5317377	+	03503_M
Chromosome_2	8229161	8230630	-	04498_M
Chromosome_2	8338216	8339080	+	04532_M
Chromosome_2	8339572	8340914	-	04533_M
Chromosome_2	8588273	8589087	+	04623_M
Chromosome_2	8663069	8663836	+	04649_M
Chromosome_3	28922	30832	+	04696_M
Chromosome_3	222558	224450	-	04760_M
Chromosome_4	4360256	4361099	-	07741_M
Chromosome_4	4866630	4866987	+	07919_M
Chromosome_2	317493	319301	+	08073_M
Chromosome_2	849471	851825	-	08262_M
Chromosome_2	1675223	1676392	-	08512_M
Chromosome_4	7887525	7888614	-	08990_M
Chromosome_4	7726953	7729163	+	09044_M
Chromosome_4	7633555	7634624	-	09079_M
Chromosome_1	10678940	10679431	+	10370_M
Chromosome_1	10811390	10812723	+	10408_M
Chromosome_1	10930288	10930836	-	10457_M
Chromosome_1	11660431	11662423	+	10689_M
Chromosome_1	11681905	11682599	-	10698_M
Chromosome_1	1558559	1558780	+	11772_M
Chromosome_1	2136364	2137195	+	11801_M
Chromosome_1	2753545	2754006	-	11838_M
Chromosome_1	3811809	3812269	-	11907_M
Chromosome_1	4201628	4203149	-	11923_M
Chromosome_1	7312275	7312895	-	12103_M
Chromosome_1	8015027	8015899	-	12148_M
Chromosome_1	8164337	8164799	-	12157_M
Chromosome_1	8647078	8648280	-	12177_M
Chromosome_3	460519	461104	+	12639_M
Chromosome_3	462174	462644	-	12640_M
Chromosome_3	748952	749285	+	12654_M
Chromosome_3	1826014	1826484	-	12708_M
Chromosome_3	2895194	2895409	-	12770_M
Chromosome_3	4659273	4659653	+	12891_M
Chromosome_4	198083	198364	-	12929_M
Chromosome_4	289745	290056	+	12933_M
Chromosome_4	1043135	1043466	+	12981_M
Chromosome_4	4332072	4333571	+	13207_8_M
Chromosome_2	2088888	2089527	-	13327_M
Chromosome_2	1144952	1145199	-	13378_M
Chromosome_4	6892182	6892594	-	13559_M
Chromosome_4	5379498	5380513	-	13643_M
Chromosome_1	10413964	10414787	-	13732_M
Chromosome_1	10797858	10798451	+	13751_M
Chromosome_3	6368857	6369254	+	13877_M
Chromosome_3	6012103	6014061	+	13896_M
Chromosome_3	5843416	5843744	-	13908_M
Chromosome_1	581027	581359	-	15054_M
Chromosome_1	2546951	2547148	-	15096_M
Chromosome_1	3765472	3765603	-	15116_M
Chromosome_2	3772699	3772892	-	15160_M
Chromosome_2	3728285	3728413	+	15163_M
Chromosome_3	1375509	1375903	+	15283_M
Chromosome_3	3175259	3175401	-	15315_M
Chromosome_3	4415567	4415872	-	15332_M
Chromosome_3	4835095	4835330	+	15340_M
Chromosome_4	1540647	1540808	+	15394_M
Chromosome_4	3732682	3732851	-	15432_M
Chromosome_2	2495715	2496167	-	15508_M
Chromosome_1	10986986	10987219	-	15605_M
Chromosome_1	11072650	11073017	-	15607_M
Chromosome_3	5643785	5643922	+	15624_M
Chromosome_1	70921	71208	-	15677_M
Chromosome_4	1945523	1945798	+	16203_M
Chromosome_2	548397	548667	-	15465_M
Chromosome_3	7711250	7711517	-	15655
